# Supplementary material for: Human IPSC-Derived Model to Study Myelin Disruption
Source: Int J Mol Sci. 2021 Aug 31;22(17):9473. doi: 10.3390/ijms22179473 (PMC8430601; doi:10.3390/ijms22179473)
Supplement: Supplementary file 1 [file ijms-22-09473-s001.zip]

Archive with 6 entries (5 files):
- ijms-1339545-supplementary-original/
- ijms-1339545-supplementary-original/supplementary material 2.pdf
- ijms-1339545-supplementary-original/supplementary material 3.jpg
- ijms-1339545-supplementary-original/Supplementary material 4.jpg
- ijms-1339545-supplementary-original/Supplementary materials 1. .pdf
- ijms-1339545-supplementary-original/Supplementary table 1.pdf
